# Supplementary material for: Detection of Antimicrobial Resistance, Pathogenicity, and Virulence Potentials of Non-Typhoidal Salmonella Isolates at the Yaounde Abattoir Using Whole-Genome Sequencing Technique
Source: Pathogens. 2022 Apr 23;11(5):502. doi: 10.3390/pathogens11050502 (PMC9148033; doi:10.3390/pathogens11050502)
Supplement: Supplementary file 1 [file pathogens-11-00502-s001.zip]

Archive with 1 entries (1 files):
- pathogens-1627350-supplementary.pdf
